# Supplementary material for: High level accumulation of EPA and DHA in field‐grown transgenic Camelina – a multi‐territory evaluation of TAG accumulation and heterogeneity
Source: Plant Biotechnol J. 2020 May 8;18(11):2280–91. doi: 10.1111/pbi.13385 (PMC7589388; doi:10.1111/pbi.13385)
Supplement: Supplementary file 1 — Figure S1 Sequence line‐up of the three D4‐desaturase sequences tested in this study. Figure S2 GC‐FID analysis of FAMEs from the mature seeds of DHA1 plants grown in greenhouse conditions at Rothamsted, compared with the control variety (Celine). Figure S3 GC‐FID analysis of FAMEs from the mature seeds of DHA2015.1 plants grown in different field locations, rank‐ordered on the basis of the accumulation of DHA. Figure S4 Statistical analysis of field‐grown Camelina seed TAG data. Figure S5 Seed TAG profile from replicate analysis of pooled plot samples (100 mg of seed per replicate; n = 16 except for WT USA 2017 (n = 12), DHA1 USA 2017 (n = 11) and DHA1 Canada 2017 (n = 6) as determined by ESI‐MS/MS analysis (QTRAP 4000). Figure S6 Schematic representation of the Kennedy pathway and the biosynthetic routes to storage lipid (TAG). Table S1 Field trial location. Table S2 Field trial Rothamsted, USA & Canada weather condition. Table S3 Field trial Camelina growth season. Table S4 Statistical comparisons between DHA and WT. [file PBI-18-2280-s001.zip]

Archive with 1 entries (1 files):
- pbi13385-sup-0001-Supinfo.pptx
